# Supplementary material for: Personality and Smartphone Addiction in Romania’s Digital Age: The Mediating Role of Professional Status and the Moderating Effect of Adaptive Coping
Source: J Intell. 2025 Jul 15;13(7):86. doi: 10.3390/jintelligence13070086 (PMC12295588; doi:10.3390/jintelligence13070086)
Supplement: Supplementary file 1 [file jintelligence-13-00086-s001.zip]

Archive with 2 entries (2 files):
- Supplementary_Moderated_Mediation_Bootstrap_Results.xlsx
- Supplementary_Moderated_Mediation_Results.xlsx
