# Supplementary material for: Personality and Smartphone Addiction in Romania’s Digital Age: The Mediating Role of Professional Status and the Moderating Effect of Adaptive Coping
Source: J Intell. 2025 Jul 15;13(7):86. doi: 10.3390/jintelligence13070086 (PMC12295588; doi:10.3390/jintelligence13070086)
Supplement: Supplementary file 1 [file jintelligence-13-00086-s001.zip › Supplementary_Moderated_Mediation_Bootstrap_Results.xlsx]

## Sheet: Acceptance
Moderation effects (interactions)
Moderator		Interaction	Estimate	SE	Lower	Upper	β	z	p
Acceptance		Extraversion:Acceptance ⇒ Professional status	0.0974	0.0636	-0.051	0.203	0.1023	1.531	0.126
		Maturity:Acceptance ⇒ Professional status	-0.1938	0.0847	-0.3758	-0.0394	-0.1662	-2.287	0.022
		Agreeableness:Acceptance ⇒ Professional status	0.2433	0.1095	0.0081	0.4432	0.1499	2.2215	0.026
		Conscientiousness:Acceptance ⇒ Professional status	-0.133	0.0843	-0.2842	0.052	-0.1277	-1.5778	0.115
		Self-actualization:Acceptance ⇒ Professional status	0.0485	0.0747	-0.0905	0.2055	0.0508	0.6487	0.517
		Extraversion:Acceptance ⇒ SAS-SV	0.0206	0.0822	-0.1662	0.1603	0.0216	0.2504	0.802
		Maturity:Acceptance ⇒ SAS-SV	-0.1931	0.1017	-0.3866	0.013	-0.1656	-1.899	0.058
		Agreeableness:Acceptance ⇒ SAS-SV	-0.0173	0.1481	-0.2942	0.2932	-0.0107	-0.117	0.907
		Conscientiousness:Acceptance ⇒ SAS-SV	0.0204	0.0916	-0.1558	0.2035	0.0196	0.2228	0.824
		Self-actualization:Acceptance ⇒ SAS-SV	0.101	0.0792	-0.0487	0.2622	0.1058	1.2743	0.203
Conditional Mediation
Moderator levels					95% C.I. (a)
Acceptance	Type	Effect	Estimate	SE	Lower	Upper	β	z	p
Mean-1·SD	Indirect	Extraversion ⇒ Professional status ⇒ SAS-SV	-0.0832	0.0348	-0.1575	-0.0189	-0.0832	-2.3889	0.017
Mean-1·SD		Maturity ⇒ Professional status ⇒ SAS-SV	0.0119	0.0186	-0.0216	0.0532	0.0119	0.6376	0.524
Mean-1·SD		Agreeableness ⇒ Professional status ⇒ SAS-SV	-0.0818	0.043	-0.1771	-0.0106	-0.0467	-1.902	0.057
Mean-1·SD		Conscientiousness ⇒ Professional status ⇒ SAS-SV	0.021	0.0221	-0.021	0.0702	0.021	0.9489	0.343
Mean-1·SD		Self-actualization ⇒ Professional status ⇒ SAS-SV	0.036	0.0204	0.0006	0.0796	0.036	1.762	0.078
Mean-1·SD	Component	Extraversion ⇒ Professional status	-0.5021	0.0941	-0.6591	-0.2871	-0.5021	-5.334	< .001
Mean-1·SD		Professional status ⇒ SAS-SV	0.1658	0.0618	0.0442	0.2885	0.1658	2.6832	0.007
Mean-1·SD		Maturity ⇒ Professional status	0.0717	0.102	-0.1259	0.2778	0.0717	0.703	0.482
Mean-1·SD		Agreeableness ⇒ Professional status	-0.4933	0.1637	-0.7813	-0.1362	-0.2818	-3.0137	0.003
Mean-1·SD		Conscientiousness ⇒ Professional status	0.1267	0.117	-0.1211	0.3442	0.1267	1.0824	0.279
Mean-1·SD		Self-actualization ⇒ Professional status	0.2174	0.0929	0.0165	0.3784	0.2174	2.3408	0.019
Mean-1·SD	Direct	Extraversion ⇒ SAS-SV	-0.0703	0.1206	-0.2822	0.1848	-0.0703	-0.5825	0.56
Mean-1·SD		Maturity ⇒ SAS-SV	-0.189	0.1283	-0.4481	0.06	-0.189	-1.4732	0.141
Mean-1·SD		Agreeableness ⇒ SAS-SV	0.2601	0.226	-0.2253	0.6615	0.1485	1.1505	0.25
Mean-1·SD		Conscientiousness ⇒ SAS-SV	-0.1597	0.1309	-0.4278	0.0966	-0.1597	-1.2206	0.222
Mean-1·SD		Self-actualization ⇒ SAS-SV	-0.1488	0.1129	-0.3856	0.0597	-0.1488	-1.3175	0.188
Mean-1·SD	Total	Extraversion ⇒ SAS-SV	-0.1535	0.1181	-0.362	0.1029	-0.1535	-1.2995	0.194
Mean-1·SD		Maturity ⇒ SAS-SV	-0.1771	0.1289	-0.4412	0.0704	-0.1771	-1.3746	0.169
Mean-1·SD		Agreeableness ⇒ SAS-SV	0.1783	0.2233	-0.2852	0.6002	0.1018	0.7985	0.425
Mean-1·SD		Conscientiousness ⇒ SAS-SV	-0.1388	0.1316	-0.4056	0.1177	-0.1388	-1.0545	0.292
Mean-1·SD		Self-actualization ⇒ SAS-SV	-0.1128	0.1131	-0.3523	0.0913	-0.1128	-0.9971	0.319
Mean	Indirect	Extraversion ⇒ Professional status ⇒ SAS-SV	-0.0671	0.0274	-0.1277	-0.0188	-0.0671	-2.4512	0.014
Mean		Maturity ⇒ Professional status ⇒ SAS-SV	-0.0202	0.0165	-0.059	0.0048	-0.0202	-1.2295	0.219
Mean		Agreeableness ⇒ Professional status ⇒ SAS-SV	-0.0414	0.0316	-0.1146	0.0073	-0.0237	-1.3114	0.19
Mean		Conscientiousness ⇒ Professional status ⇒ SAS-SV	-0.0011	0.0172	-0.0367	0.0336	-0.0011	-0.0611	0.951
Mean		Self-actualization ⇒ Professional status ⇒ SAS-SV	0.0441	0.0233	0.0071	0.0977	0.0441	1.893	0.058
Mean	Component	Extraversion ⇒ Professional status	-0.4047	0.0759	-0.5545	-0.2523	-0.4047	-5.3292	< .001
Mean		Professional status ⇒ SAS-SV	0.1658	0.0611	0.048	0.2908	0.1658	2.7132	0.007
Mean		Maturity ⇒ Professional status	-0.122	0.0774	-0.2784	0.0298	-0.122	-1.5762	0.115
Mean		Agreeableness ⇒ Professional status	-0.2501	0.1514	-0.5421	0.049	-0.1428	-1.6517	0.099
Mean		Conscientiousness ⇒ Professional status	-0.0064	0.0942	-0.1907	0.1777	-0.0064	-0.0675	0.946
Mean		Self-actualization ⇒ Professional status	0.2658	0.0866	0.0883	0.4291	0.2658	3.0711	0.002
Mean	Direct	Extraversion ⇒ SAS-SV	-0.0497	0.0881	-0.221	0.1253	-0.0497	-0.564	0.573
Mean		Maturity ⇒ SAS-SV	-0.3822	0.0742	-0.527	-0.2366	-0.3822	-5.1495	< .001
Mean		Agreeableness ⇒ SAS-SV	0.2428	0.1377	-0.0403	0.4958	0.1386	1.7625	0.078
Mean		Conscientiousness ⇒ SAS-SV	-0.1393	0.0842	-0.3063	0.0327	-0.1393	-1.6552	0.098
Mean		Self-actualization ⇒ SAS-SV	-0.0478	0.0827	-0.219	0.1066	-0.0478	-0.5783	0.563
Mean	Total	Extraversion ⇒ SAS-SV	-0.1168	0.0835	-0.2787	0.0493	-0.1168	-1.3982	0.162
Mean		Maturity ⇒ SAS-SV	-0.4024	0.0713	-0.5393	-0.2617	-0.4024	-5.6451	< .001
Mean		Agreeableness ⇒ SAS-SV	0.2013	0.141	-0.092	0.4675	0.115	1.4273	0.153
Mean		Conscientiousness ⇒ SAS-SV	-0.1404	0.0854	-0.3043	0.0303	-0.1404	-1.645	0.1
Mean		Self-actualization ⇒ SAS-SV	-0.0038	0.0807	-0.167	0.149	-0.0038	-0.0469	0.963
Mean+1·SD	Indirect	Extraversion ⇒ Professional status ⇒ SAS-SV	-0.0509	0.0257	-0.1106	-0.0112	-0.0509	-1.9829	0.047
Mean+1·SD		Maturity ⇒ Professional status ⇒ SAS-SV	-0.0523	0.0312	-0.1294	-0.0078	-0.0523	-1.6753	0.094
Mean+1·SD		Agreeableness ⇒ Professional status ⇒ SAS-SV	-0.0011	0.037	-0.0792	0.073	-0.0006	-0.0304	0.976
Mean+1·SD		Conscientiousness ⇒ Professional status ⇒ SAS-SV	-0.0231	0.0262	-0.0793	0.0254	-0.0231	-0.8815	0.378
Mean+1·SD		Self-actualization ⇒ Professional status ⇒ SAS-SV	0.0521	0.0323	0.004	0.1288	0.0521	1.6117	0.107
Mean+1·SD	Component	Extraversion ⇒ Professional status	-0.3073	0.1046	-0.5346	-0.1223	-0.3073	-2.9396	0.003
Mean+1·SD		Professional status ⇒ SAS-SV	0.1658	0.0608	0.0468	0.285	0.1658	2.7267	0.006
Mean+1·SD		Maturity ⇒ Professional status	-0.3158	0.1285	-0.5935	-0.0929	-0.3158	-2.4571	0.014
Mean+1·SD		Agreeableness ⇒ Professional status	-0.0068	0.2071	-0.4219	0.3943	-0.0039	-0.0327	0.974
Mean+1·SD		Conscientiousness ⇒ Professional status	-0.1394	0.1379	-0.3881	0.1501	-0.1394	-1.0111	0.312
Mean+1·SD		Self-actualization ⇒ Professional status	0.3143	0.1307	0.0565	0.5749	0.3143	2.404	0.016
Mean+1·SD	Direct	Extraversion ⇒ SAS-SV	-0.0291	0.1198	-0.2845	0.1889	-0.0291	-0.2429	0.808
Mean+1·SD		Maturity ⇒ SAS-SV	-0.5753	0.1197	-0.7937	-0.3206	-0.5753	-4.8055	< .001
Mean+1·SD		Agreeableness ⇒ SAS-SV	0.2254	0.1767	-0.1316	0.5637	0.1288	1.2755	0.202
Mean+1·SD		Conscientiousness ⇒ SAS-SV	-0.1189	0.1202	-0.343	0.1276	-0.1189	-0.9898	0.322
Mean+1·SD		Self-actualization ⇒ SAS-SV	0.0531	0.1164	-0.1745	0.2842	0.0531	0.4563	0.648
Mean+1·SD	Total	Extraversion ⇒ SAS-SV	-0.08	0.1154	-0.3329	0.1209	-0.08	-0.6938	0.488
Mean+1·SD		Maturity ⇒ SAS-SV	-0.6277	0.1174	-0.8457	-0.3818	-0.6277	-5.3475	< .001
Mean+1·SD		Agreeableness ⇒ SAS-SV	0.2243	0.1843	-0.1592	0.565	0.1281	1.217	0.224
Mean+1·SD		Conscientiousness ⇒ SAS-SV	-0.1421	0.1181	-0.3623	0.1049	-0.1421	-1.203	0.229
Mean+1·SD		Self-actualization ⇒ SAS-SV	0.1052	0.1189	-0.1204	0.3426	0.1052	0.8848	0.376
Note. Confidence intervals computed with method: Bootstrap percentiles
Note. Betas are completely standardized effect sizes

## Sheet: Positive refocusing
Moderation effects (interactions)
Moderator		Interaction	Estimate	SE	Lower	Upper	β	z	p
Positive refocusing		Extraversion:`Positive refocusing` ⇒ Professional status	0.1545	0.0732	0.0076	0.2915	0.1621	2.11	0.035
		Maturity:`Positive refocusing` ⇒ Professional status	-0.0539	0.0831	-0.2252	0.1077	-0.0512	-0.6483	0.517
		Agreeableness:`Positive refocusing` ⇒ Professional status	0.0487	0.091	-0.1419	0.2129	0.0497	0.5346	0.593
		Conscientiousness:`Positive refocusing` ⇒ Professional status	-0.0436	0.1028	-0.2514	0.1499	-0.0448	-0.4245	0.671
		Self-actualization:`Positive refocusing` ⇒ Professional status	-0.0154	0.093	-0.1923	0.175	-0.0154	-0.1662	0.868
		Extraversion:`Positive refocusing` ⇒ SAS-SV	0.015	0.0798	-0.1468	0.1647	0.0158	0.1884	0.851
		Maturity:`Positive refocusing` ⇒ SAS-SV	-0.1364	0.0755	-0.2575	0.0418	-0.1296	-1.8071	0.071
		Agreeableness:`Positive refocusing` ⇒ SAS-SV	-0.2086	0.0743	-0.3506	-0.0596	-0.2132	-2.8063	0.005
		Conscientiousness:`Positive refocusing` ⇒ SAS-SV	-0.0979	0.0914	-0.2711	0.0915	-0.1004	-1.0711	0.284
		Self-actualization:`Positive refocusing` ⇒ SAS-SV	0.1309	0.0869	-0.0404	0.3018	0.1305	1.5074	0.132
Conditional Mediation
Moderator levels					95% C.I. (a)
Positive refocusing	Type	Effect	Estimate	SE	Lower	Upper	β	z	p
Mean-1·SD	Indirect	Extraversion ⇒ Professional status ⇒ SAS-SV	-0.104	0.0357	-0.1814	-0.0421	-0.104	-2.9102	0.004
Mean-1·SD		Maturity ⇒ Professional status ⇒ SAS-SV	-0.0152	0.0293	-0.082	0.0354	-0.0152	-0.5185	0.604
Mean-1·SD		Agreeableness ⇒ Professional status ⇒ SAS-SV	-0.0421	0.0301	-0.1059	0.0149	-0.0421	-1.3992	0.162
Mean-1·SD		Conscientiousness ⇒ Professional status ⇒ SAS-SV	0.0019	0.0312	-0.0566	0.0693	0.0019	0.0595	0.953
Mean-1·SD		Self-actualization ⇒ Professional status ⇒ SAS-SV	0.0521	0.033	-0.007	0.1221	0.0521	1.5783	0.114
Mean-1·SD	Component	Extraversion ⇒ Professional status	-0.4736	0.0935	-0.6537	-0.2806	-0.4736	-5.0651	< .001
Mean-1·SD		Professional status ⇒ SAS-SV	0.2196	0.0604	0.1015	0.3403	0.2196	3.6353	< .001
Mean-1·SD		Maturity ⇒ Professional status	-0.0692	0.1247	-0.3296	0.1699	-0.0692	-0.5552	0.579
Mean-1·SD		Agreeableness ⇒ Professional status	-0.1916	0.1208	-0.4022	0.0663	-0.1916	-1.5867	0.113
Mean-1·SD		Conscientiousness ⇒ Professional status	0.0085	0.1357	-0.2419	0.2899	0.0085	0.0624	0.95
Mean-1·SD		Self-actualization ⇒ Professional status	0.237	0.133	-0.0335	0.4912	0.237	1.7824	0.075
Mean-1·SD	Direct	Extraversion ⇒ SAS-SV	-0.0211	0.1027	-0.211	0.1944	-0.0211	-0.2057	0.837
Mean-1·SD		Maturity ⇒ SAS-SV	-0.2226	0.1004	-0.4421	-0.0443	-0.2226	-2.2181	0.027
Mean-1·SD		Agreeableness ⇒ SAS-SV	0.2841	0.0928	0.1041	0.4735	0.2841	3.0595	0.002
Mean-1·SD		Conscientiousness ⇒ SAS-SV	-0.0647	0.121	-0.319	0.1566	-0.0647	-0.5344	0.593
Mean-1·SD		Self-actualization ⇒ SAS-SV	-0.1916	0.114	-0.4162	0.0342	-0.1916	-1.6812	0.093
Mean-1·SD	Total	Extraversion ⇒ SAS-SV	-0.1251	0.0996	-0.3072	0.0822	-0.1251	-1.2562	0.209
Mean-1·SD		Maturity ⇒ SAS-SV	-0.2378	0.1039	-0.4629	-0.0553	-0.2378	-2.2893	0.022
Mean-1·SD		Agreeableness ⇒ SAS-SV	0.242	0.0943	0.0643	0.4384	0.242	2.5648	0.01
Mean-1·SD		Conscientiousness ⇒ SAS-SV	-0.0628	0.1211	-0.3127	0.1616	-0.0628	-0.5186	0.604
Mean-1·SD		Self-actualization ⇒ SAS-SV	-0.1396	0.113	-0.3679	0.0761	-0.1396	-1.2354	0.217
Mean	Indirect	Extraversion ⇒ Professional status ⇒ SAS-SV	-0.0701	0.0259	-0.1285	-0.0259	-0.0701	-2.7025	0.007
Mean		Maturity ⇒ Professional status ⇒ SAS-SV	-0.027	0.0212	-0.0767	0.008	-0.027	-1.2737	0.203
Mean		Agreeableness ⇒ Professional status ⇒ SAS-SV	-0.0314	0.0224	-0.0804	0.008	-0.0314	-1.4009	0.161
Mean		Conscientiousness ⇒ Professional status ⇒ SAS-SV	-0.0077	0.0223	-0.054	0.0358	-0.0077	-0.3463	0.729
Mean		Self-actualization ⇒ Professional status ⇒ SAS-SV	0.0487	0.0253	0.0075	0.1048	0.0487	1.9265	0.054
Mean	Component	Extraversion ⇒ Professional status	-0.3191	0.081	-0.4783	-0.1602	-0.3191	-3.9375	< .001
Mean		Professional status ⇒ SAS-SV	0.2196	0.0608	0.1009	0.3396	0.2196	3.6119	< .001
Mean		Maturity ⇒ Professional status	-0.1231	0.0832	-0.2881	0.0388	-0.1231	-1.4791	0.139
Mean		Agreeableness ⇒ Professional status	-0.1429	0.0885	-0.3075	0.0401	-0.1429	-1.6149	0.106
Mean		Conscientiousness ⇒ Professional status	-0.0352	0.0969	-0.2233	0.1616	-0.0352	-0.363	0.717
Mean		Self-actualization ⇒ Professional status	0.2216	0.0874	0.0455	0.3864	0.2216	2.534	0.011
Mean	Direct	Extraversion ⇒ SAS-SV	-0.0061	0.0832	-0.1707	0.1508	-0.0061	-0.0732	0.942
Mean		Maturity ⇒ SAS-SV	-0.359	0.0728	-0.496	-0.2162	-0.359	-4.9308	< .001
Mean		Agreeableness ⇒ SAS-SV	0.0755	0.0796	-0.083	0.2319	0.0755	0.9485	0.343
Mean		Conscientiousness ⇒ SAS-SV	-0.1626	0.0883	-0.3393	0.0079	-0.1626	-1.8407	0.066
Mean		Self-actualization ⇒ SAS-SV	-0.0607	0.0819	-0.226	0.1006	-0.0607	-0.7407	0.459
Mean	Total	Extraversion ⇒ SAS-SV	-0.0762	0.0828	-0.2379	0.0851	-0.0762	-0.9199	0.358
Mean		Maturity ⇒ SAS-SV	-0.386	0.0705	-0.5221	-0.2438	-0.386	-5.4761	< .001
Mean		Agreeableness ⇒ SAS-SV	0.0441	0.0837	-0.1169	0.2117	0.0441	0.5267	0.598
Mean		Conscientiousness ⇒ SAS-SV	-0.1703	0.0907	-0.3479	0.0019	-0.1703	-1.8773	0.06
Mean		Self-actualization ⇒ SAS-SV	-0.012	0.0842	-0.1824	0.1495	-0.012	-0.1425	0.887
Mean+1·SD	Indirect	Extraversion ⇒ Professional status ⇒ SAS-SV	-0.0361	0.0278	-0.097	0.0141	-0.0361	-1.2992	0.194
Mean+1·SD		Maturity ⇒ Professional status ⇒ SAS-SV	-0.0389	0.0273	-0.1042	0.0054	-0.0389	-1.4257	0.154
Mean+1·SD		Agreeableness ⇒ Professional status ⇒ SAS-SV	-0.0207	0.0314	-0.0897	0.0373	-0.0207	-0.6602	0.509
Mean+1·SD		Conscientiousness ⇒ Professional status ⇒ SAS-SV	-0.0173	0.0337	-0.0861	0.0493	-0.0173	-0.514	0.607
Mean+1·SD		Self-actualization ⇒ Professional status ⇒ SAS-SV	0.0453	0.0319	-0.0085	0.1161	0.0453	1.4197	0.156
Mean+1·SD	Component	Extraversion ⇒ Professional status	-0.1646	0.1185	-0.3973	0.0642	-0.1646	-1.3891	0.165
Mean+1·SD		Professional status ⇒ SAS-SV	0.2196	0.0603	0.1034	0.3417	0.2196	3.642	< .001
Mean+1·SD		Maturity ⇒ Professional status	-0.1769	0.1084	-0.3989	0.0256	-0.1769	-1.6318	0.103
Mean+1·SD		Agreeableness ⇒ Professional status	-0.0943	0.1325	-0.3533	0.169	-0.0943	-0.7114	0.477
Mean+1·SD		Conscientiousness ⇒ Professional status	-0.0788	0.1466	-0.3508	0.2194	-0.0788	-0.5376	0.591
Mean+1·SD		Self-actualization ⇒ Professional status	0.2061	0.123	-0.0455	0.4429	0.2061	1.6758	0.094
Mean+1·SD	Direct	Extraversion ⇒ SAS-SV	0.0089	0.1255	-0.2483	0.2453	0.0089	0.0713	0.943
Mean+1·SD		Maturity ⇒ SAS-SV	-0.4954	0.1095	-0.6804	-0.2471	-0.4954	-4.5261	< .001
Mean+1·SD		Agreeableness ⇒ SAS-SV	-0.1331	0.1241	-0.3784	0.112	-0.1331	-1.072	0.284
Mean+1·SD		Conscientiousness ⇒ SAS-SV	-0.2605	0.1309	-0.5207	-0.007	-0.2605	-1.9896	0.047
Mean+1·SD		Self-actualization ⇒ SAS-SV	0.0703	0.129	-0.1831	0.3212	0.0703	0.5448	0.586
Mean+1·SD	Total	Extraversion ⇒ SAS-SV	-0.0272	0.1292	-0.2799	0.2218	-0.0272	-0.2104	0.833
Mean+1·SD		Maturity ⇒ SAS-SV	-0.5343	0.1037	-0.7089	-0.3015	-0.5343	-5.1535	< .001
Mean+1·SD		Agreeableness ⇒ SAS-SV	-0.1538	0.131	-0.4054	0.1081	-0.1538	-1.1735	0.241
Mean+1·SD		Conscientiousness ⇒ SAS-SV	-0.2778	0.1295	-0.5284	-0.0183	-0.2778	-2.1458	0.032
Mean+1·SD		Self-actualization ⇒ SAS-SV	0.1156	0.1289	-0.1446	0.3673	0.1156	0.8966	0.37
Note. Confidence intervals computed with method: Bootstrap percentiles
Note. Betas are completely standardized effect sizes

## Sheet: Planning refocusing
Moderation effects (interactions)
Moderator		Interaction	Estimate	SE	Lower	Upper	β	z	p
Planning refocusing		Extraversion:`Planning refocusing` ⇒ Professional status	-0.0657	0.0846	-0.1953	0.135	-0.0734	-0.7768	0.437
		Maturity:`Planning refocusing` ⇒ Professional status	0.0565	0.0915	-0.1362	0.2228	0.0577	0.6177	0.537
		Agreeableness:`Planning refocusing` ⇒ Professional status	0.1572	0.0782	-0.0185	0.2872	0.1845	2.0098	0.044
		Conscientiousness:`Planning refocusing` ⇒ Professional status	0.0324	0.1169	-0.2129	0.2513	0.0333	0.2767	0.782
		Self-actualization:`Planning refocusing` ⇒ Professional status	-0.1384	0.1037	-0.3629	0.0566	-0.1757	-1.3347	0.182
		Extraversion:`Planning refocusing` ⇒ SAS-SV	-0.0388	0.0786	-0.17	0.1491	-0.0433	-0.4935	0.622
		Maturity:`Planning refocusing` ⇒ SAS-SV	0.0515	0.0801	-0.0934	0.2165	0.0526	0.6432	0.52
		Agreeableness:`Planning refocusing` ⇒ SAS-SV	-0.0004	0.0793	-0.1558	0.1626	-0.0004	-0.0048	0.996
		Conscientiousness:`Planning refocusing` ⇒ SAS-SV	0.0566	0.1014	-0.1594	0.2414	0.0582	0.5578	0.577
		Self-actualization:`Planning refocusing` ⇒ SAS-SV	-0.0428	0.0981	-0.2722	0.1194	-0.0544	-0.4368	0.662
Conditional Mediation
Moderator levels					95% C.I. (a)
Planning refocusing	Type	Effect	Estimate	SE	Lower	Upper	β	z	p
Mean-1·SD	Indirect	Extraversion ⇒ Professional status ⇒ SAS-SV	-0.0602	0.0329	-0.1414	-0.0133	-0.0602	-1.8281	0.068
Mean-1·SD		Maturity ⇒ Professional status ⇒ SAS-SV	-0.042	0.0344	-0.119	0.0171	-0.042	-1.2213	0.222
Mean-1·SD		Agreeableness ⇒ Professional status ⇒ SAS-SV	-0.0619	0.0318	-0.1304	-0.0072	-0.0619	-1.9458	0.052
Mean-1·SD		Conscientiousness ⇒ Professional status ⇒ SAS-SV	-0.0144	0.0362	-0.0874	0.0595	-0.0144	-0.3992	0.69
Mean-1·SD		Self-actualization ⇒ Professional status ⇒ SAS-SV	0.0768	0.0413	0.0172	0.1786	0.0768	1.8585	0.063
Mean-1·SD	Component	Extraversion ⇒ Professional status	-0.2869	0.1262	-0.5795	-0.0741	-0.2869	-2.2737	0.023
Mean-1·SD		Professional status ⇒ SAS-SV	0.2098	0.0664	0.0837	0.3441	0.2098	3.1594	0.002
Mean-1·SD		Maturity ⇒ Professional status	-0.2	0.1371	-0.4586	0.0809	-0.2	-1.4588	0.145
Mean-1·SD		Agreeableness ⇒ Professional status	-0.2951	0.1103	-0.4823	-0.0486	-0.2951	-2.6755	0.007
Mean-1·SD		Conscientiousness ⇒ Professional status	-0.0688	0.1594	-0.3614	0.2487	-0.0688	-0.4318	0.666
Mean-1·SD		Self-actualization ⇒ Professional status	0.3663	0.1421	0.1153	0.6758	0.3663	2.5769	0.01
Mean-1·SD	Direct	Extraversion ⇒ SAS-SV	0.0472	0.1145	-0.2259	0.2326	0.0472	0.4122	0.68
Mean-1·SD		Maturity ⇒ SAS-SV	-0.4367	0.0988	-0.6239	-0.2362	-0.4367	-4.4214	< .001
Mean-1·SD		Agreeableness ⇒ SAS-SV	0.14	0.1048	-0.0759	0.3403	0.14	1.3359	0.182
Mean-1·SD		Conscientiousness ⇒ SAS-SV	-0.2007	0.1272	-0.4242	0.0794	-0.2007	-1.5778	0.115
Mean-1·SD		Self-actualization ⇒ SAS-SV	-0.0409	0.1361	-0.2675	0.2691	-0.0409	-0.3005	0.764
Mean-1·SD	Total	Extraversion ⇒ SAS-SV	-0.013	0.1141	-0.2845	0.1647	-0.013	-0.1139	0.909
Mean-1·SD		Maturity ⇒ SAS-SV	-0.4787	0.0992	-0.6709	-0.2796	-0.4787	-4.8274	< .001
Mean-1·SD		Agreeableness ⇒ SAS-SV	0.0781	0.1047	-0.1359	0.2808	0.0781	0.7464	0.455
Mean-1·SD		Conscientiousness ⇒ SAS-SV	-0.2152	0.129	-0.4297	0.0734	-0.2152	-1.6681	0.095
Mean-1·SD		Self-actualization ⇒ SAS-SV	0.036	0.1346	-0.1808	0.3492	0.036	0.2672	0.789
Mean	Indirect	Extraversion ⇒ Professional status ⇒ SAS-SV	-0.074	0.029	-0.1383	-0.0258	-0.074	-2.5493	0.011
Mean		Maturity ⇒ Professional status ⇒ SAS-SV	-0.0301	0.0207	-0.0775	0.0036	-0.0301	-1.4531	0.146
Mean		Agreeableness ⇒ Professional status ⇒ SAS-SV	-0.0289	0.0214	-0.0783	0.0056	-0.0289	-1.3491	0.177
Mean		Conscientiousness ⇒ Professional status ⇒ SAS-SV	-0.0077	0.0215	-0.0555	0.0329	-0.0077	-0.3554	0.722
Mean		Self-actualization ⇒ Professional status ⇒ SAS-SV	0.0478	0.0262	0.0094	0.1094	0.0478	1.8277	0.068
Mean	Component	Extraversion ⇒ Professional status	-0.3526	0.0844	-0.5232	-0.1882	-0.3526	-4.1769	< .001
Mean		Professional status ⇒ SAS-SV	0.2098	0.0675	0.0834	0.3435	0.2098	3.1079	0.002
Mean		Maturity ⇒ Professional status	-0.1435	0.0805	-0.2972	0.0189	-0.1435	-1.7816	0.075
Mean		Agreeableness ⇒ Professional status	-0.1379	0.0824	-0.2938	0.0315	-0.1379	-1.673	0.094
Mean		Conscientiousness ⇒ Professional status	-0.0365	0.0937	-0.2235	0.1458	-0.0365	-0.3891	0.697
Mean		Self-actualization ⇒ Professional status	0.2278	0.0867	0.065	0.4078	0.2278	2.6264	0.009
Mean	Direct	Extraversion ⇒ SAS-SV	0.0084	0.0883	-0.1733	0.1727	0.0084	0.0955	0.924
Mean		Maturity ⇒ SAS-SV	-0.3852	0.0764	-0.5317	-0.2331	-0.3852	-5.0392	< .001
Mean		Agreeableness ⇒ SAS-SV	0.1397	0.0845	-0.0289	0.3051	0.1397	1.6529	0.098
Mean		Conscientiousness ⇒ SAS-SV	-0.1442	0.0874	-0.304	0.041	-0.1442	-1.6504	0.099
Mean		Self-actualization ⇒ SAS-SV	-0.0837	0.0866	-0.2475	0.0906	-0.0837	-0.9663	0.334
Mean	Total	Extraversion ⇒ SAS-SV	-0.0656	0.085	-0.2464	0.0925	-0.0656	-0.7711	0.441
Mean		Maturity ⇒ SAS-SV	-0.4153	0.0749	-0.5611	-0.2685	-0.4153	-5.5479	< .001
Mean		Agreeableness ⇒ SAS-SV	0.1107	0.0844	-0.0571	0.2731	0.1107	1.3115	0.19
Mean		Conscientiousness ⇒ SAS-SV	-0.1518	0.0904	-0.3154	0.0346	-0.1518	-1.6801	0.093
Mean		Self-actualization ⇒ SAS-SV	-0.0359	0.0859	-0.191	0.1404	-0.0359	-0.4185	0.676
Mean+1·SD	Indirect	Extraversion ⇒ Professional status ⇒ SAS-SV	-0.0878	0.0351	-0.1642	-0.0257	-0.0878	-2.501	0.012
Mean+1·SD		Maturity ⇒ Professional status ⇒ SAS-SV	-0.0182	0.0238	-0.0721	0.0231	-0.0182	-0.7658	0.444
Mean+1·SD		Agreeableness ⇒ Professional status ⇒ SAS-SV	0.004	0.0265	-0.0534	0.0552	0.004	0.1525	0.879
Mean+1·SD		Conscientiousness ⇒ Professional status ⇒ SAS-SV	-0.0009	0.03	-0.0653	0.0578	-0.0009	-0.0287	0.977
Mean+1·SD		Self-actualization ⇒ Professional status ⇒ SAS-SV	0.0188	0.0293	-0.0342	0.0838	0.0188	0.6404	0.522
Mean+1·SD	Component	Extraversion ⇒ Professional status	-0.4184	0.1108	-0.615	-0.1835	-0.4184	-3.7776	< .001
Mean+1·SD		Professional status ⇒ SAS-SV	0.2098	0.0663	0.0852	0.3476	0.2098	3.1655	0.002
Mean+1·SD		Maturity ⇒ Professional status	-0.0869	0.1022	-0.2987	0.1052	-0.0869	-0.8511	0.395
Mean+1·SD		Agreeableness ⇒ Professional status	0.0193	0.1171	-0.2139	0.2413	0.0193	0.1646	0.869
Mean+1·SD		Conscientiousness ⇒ Professional status	-0.0041	0.1326	-0.27	0.2533	-0.0041	-0.031	0.975
Mean+1·SD		Self-actualization ⇒ Professional status	0.0894	0.1264	-0.168	0.3346	0.0894	0.7071	0.479
Mean+1·SD	Direct	Extraversion ⇒ SAS-SV	-0.0303	0.1201	-0.2548	0.2138	-0.0303	-0.2525	0.801
Mean+1·SD		Maturity ⇒ SAS-SV	-0.3337	0.1214	-0.557	-0.0884	-0.3337	-2.749	0.006
Mean+1·SD		Agreeableness ⇒ SAS-SV	0.1393	0.1238	-0.1152	0.3743	0.1393	1.1255	0.26
Mean+1·SD		Conscientiousness ⇒ SAS-SV	-0.0876	0.1376	-0.351	0.1931	-0.0876	-0.6365	0.524
Mean+1·SD		Self-actualization ⇒ SAS-SV	-0.1266	0.1224	-0.3821	0.0939	-0.1266	-1.034	0.301
Mean+1·SD	Total	Extraversion ⇒ SAS-SV	-0.1181	0.1177	-0.3355	0.1266	-0.1181	-1.0033	0.316
Mean+1·SD		Maturity ⇒ SAS-SV	-0.352	0.1184	-0.5731	-0.1144	-0.352	-2.9717	0.003
Mean+1·SD		Agreeableness ⇒ SAS-SV	0.1433	0.1281	-0.1134	0.3826	0.1433	1.1192	0.263
Mean+1·SD		Conscientiousness ⇒ SAS-SV	-0.0885	0.1357	-0.3479	0.1856	-0.0885	-0.652	0.514
Mean+1·SD		Self-actualization ⇒ SAS-SV	-0.1078	0.1271	-0.3723	0.1201	-0.1078	-0.8482	0.396
Note. Confidence intervals computed with method: Bootstrap percentiles
Note. Betas are completely standardized effect sizes

## Sheet: Positive reappraisal
Moderation effects (interactions)
Moderator		Interaction	Estimate	SE	Lower	Upper	β	z	p
Positive reappraisal		Extraversion:`Positive reappraisal` ⇒ Professional status	0.1562	0.0707	0.0414	0.3213	0.1817	2.2088	0.027
		Maturity:`Positive reappraisal` ⇒ Professional status	-0.0888	0.0763	-0.2252	0.0744	-0.1022	-1.1646	0.244
		Agreeableness:`Positive reappraisal` ⇒ Professional status	0.038	0.103	-0.159	0.2434	0.0421	0.3694	0.712
		Conscientiousness:`Positive reappraisal` ⇒ Professional status	-0.0389	0.1245	-0.3144	0.1747	-0.04	-0.3122	0.755
		Self-actualization:`Positive reappraisal` ⇒ Professional status	-0.0623	0.0938	-0.2353	0.1363	-0.08	-0.6644	0.506
		Extraversion:`Positive reappraisal` ⇒ SAS-SV	0.0203	0.0736	-0.119	0.1726	0.0237	0.2765	0.782
		Maturity:`Positive reappraisal` ⇒ SAS-SV	-0.0672	0.0684	-0.2052	0.0612	-0.0773	-0.9827	0.326
		Agreeableness:`Positive reappraisal` ⇒ SAS-SV	-0.1482	0.077	-0.3029	0.0016	-0.1639	-1.9243	0.054
		Conscientiousness:`Positive reappraisal` ⇒ SAS-SV	0.0622	0.0863	-0.1001	0.2435	0.0641	0.7209	0.471
		Self-actualization:`Positive reappraisal` ⇒ SAS-SV	0.0753	0.0747	-0.0945	0.2059	0.0966	1.0079	0.314
Conditional Mediation
Moderator levels					95% C.I. (a)
Positive reappraisal	Type	Effect	Estimate	SE	Lower	Upper	β	z	p
Mean-1·SD	Indirect	Extraversion ⇒ Professional status ⇒ SAS-SV	-0.0984	0.0387	-0.1912	-0.0379	-0.0984	-2.5468	0.011
Mean-1·SD		Maturity ⇒ Professional status ⇒ SAS-SV	-0.0065	0.0248	-0.0652	0.0347	-0.0065	-0.26	0.795
Mean-1·SD		Agreeableness ⇒ Professional status ⇒ SAS-SV	-0.0331	0.0329	-0.1051	0.0268	-0.0331	-1.0059	0.314
Mean-1·SD		Conscientiousness ⇒ Professional status ⇒ SAS-SV	0.0067	0.04	-0.0628	0.1003	0.0067	0.1669	0.867
Mean-1·SD		Self-actualization ⇒ Professional status ⇒ SAS-SV	0.0662	0.0383	-0.0001	0.1489	0.0662	1.7297	0.084
Mean-1·SD	Component	Extraversion ⇒ Professional status	-0.4624	0.1058	-0.7152	-0.2878	-0.4624	-4.37	< .001
Mean-1·SD		Professional status ⇒ SAS-SV	0.2129	0.0636	0.09	0.3421	0.2129	3.3464	< .001
Mean-1·SD		Maturity ⇒ Professional status	-0.0303	0.1076	-0.2692	0.1595	-0.0303	-0.2817	0.778
Mean-1·SD		Agreeableness ⇒ Professional status	-0.1555	0.1376	-0.4171	0.1209	-0.1555	-1.1297	0.259
Mean-1·SD		Conscientiousness ⇒ Professional status	0.0314	0.1745	-0.2705	0.4169	0.0314	0.1797	0.857
Mean-1·SD		Self-actualization ⇒ Professional status	0.311	0.1494	-0.0002	0.5847	0.311	2.0815	0.037
Mean-1·SD	Direct	Extraversion ⇒ SAS-SV	-0.0343	0.1214	-0.2929	0.1894	-0.0343	-0.2828	0.777
Mean-1·SD		Maturity ⇒ SAS-SV	-0.3173	0.0915	-0.4826	-0.1217	-0.3173	-3.4689	< .001
Mean-1·SD		Agreeableness ⇒ SAS-SV	0.2806	0.1046	0.0653	0.4818	0.2806	2.6823	0.007
Mean-1·SD		Conscientiousness ⇒ SAS-SV	-0.1939	0.1244	-0.4443	0.049	-0.1939	-1.5588	0.119
Mean-1·SD		Self-actualization ⇒ SAS-SV	-0.1537	0.1095	-0.3464	0.0957	-0.1537	-1.4034	0.16
Mean-1·SD	Total	Extraversion ⇒ SAS-SV	-0.1328	0.1172	-0.3941	0.073	-0.1328	-1.1332	0.257
Mean-1·SD		Maturity ⇒ SAS-SV	-0.3238	0.0912	-0.4987	-0.1387	-0.3238	-3.5498	< .001
Mean-1·SD		Agreeableness ⇒ SAS-SV	0.2475	0.1056	0.0301	0.4462	0.2475	2.3445	0.019
Mean-1·SD		Conscientiousness ⇒ SAS-SV	-0.1873	0.1257	-0.4263	0.0714	-0.1873	-1.4899	0.136
Mean-1·SD		Self-actualization ⇒ SAS-SV	-0.0875	0.1141	-0.2833	0.1653	-0.0875	-0.7667	0.443
Mean	Indirect	Extraversion ⇒ Professional status ⇒ SAS-SV	-0.0652	0.0246	-0.1206	-0.0237	-0.0652	-2.6463	0.008
Mean		Maturity ⇒ Professional status ⇒ SAS-SV	-0.0254	0.0197	-0.0707	0.0058	-0.0254	-1.2845	0.199
Mean		Agreeableness ⇒ Professional status ⇒ SAS-SV	-0.025	0.0202	-0.0713	0.0085	-0.025	-1.2369	0.216
Mean		Conscientiousness ⇒ Professional status ⇒ SAS-SV	-0.0016	0.0219	-0.0459	0.0432	-0.0016	-0.0731	0.942
Mean		Self-actualization ⇒ Professional status ⇒ SAS-SV	0.053	0.0261	0.0115	0.1118	0.053	2.029	0.042
Mean	Component	Extraversion ⇒ Professional status	-0.3061	0.0776	-0.4691	-0.1647	-0.3061	-3.9472	< .001
Mean		Professional status ⇒ SAS-SV	0.2129	0.065	0.0882	0.3428	0.2129	3.2754	0.001
Mean		Maturity ⇒ Professional status	-0.1191	0.0768	-0.2713	0.03	-0.1191	-1.5521	0.121
Mean		Agreeableness ⇒ Professional status	-0.1174	0.079	-0.266	0.0463	-0.1174	-1.4875	0.137
Mean		Conscientiousness ⇒ Professional status	-0.0075	0.0979	-0.1951	0.1877	-0.0075	-0.0768	0.939
Mean		Self-actualization ⇒ Professional status	0.2487	0.0849	0.082	0.415	0.2487	2.9281	0.003
Mean	Direct	Extraversion ⇒ SAS-SV	-0.014	0.0892	-0.1993	0.153	-0.014	-0.1568	0.875
Mean		Maturity ⇒ SAS-SV	-0.3846	0.0809	-0.5437	-0.2246	-0.3846	-4.7541	< .001
Mean		Agreeableness ⇒ SAS-SV	0.1324	0.0829	-0.0384	0.2924	0.1324	1.5973	0.11
Mean		Conscientiousness ⇒ SAS-SV	-0.1317	0.0886	-0.2946	0.0451	-0.1317	-1.4865	0.137
Mean		Self-actualization ⇒ SAS-SV	-0.0784	0.0889	-0.251	0.095	-0.0784	-0.8826	0.377
Mean	Total	Extraversion ⇒ SAS-SV	-0.0792	0.0883	-0.2618	0.087	-0.0792	-0.8971	0.37
Mean		Maturity ⇒ SAS-SV	-0.4099	0.0773	-0.5641	-0.2627	-0.4099	-5.3016	< .001
Mean		Agreeableness ⇒ SAS-SV	0.1074	0.0847	-0.0637	0.2724	0.1074	1.2684	0.205
Mean		Conscientiousness ⇒ SAS-SV	-0.1333	0.0886	-0.2995	0.051	-0.1333	-1.5046	0.132
Mean		Self-actualization ⇒ SAS-SV	-0.0255	0.0892	-0.2059	0.1518	-0.0255	-0.2854	0.775
Mean+1·SD	Indirect	Extraversion ⇒ Professional status ⇒ SAS-SV	-0.0319	0.0236	-0.0774	0.0157	-0.0319	-1.3528	0.176
Mean+1·SD		Maturity ⇒ Professional status ⇒ SAS-SV	-0.0443	0.0294	-0.1118	0.0031	-0.0443	-1.5079	0.132
Mean+1·SD		Agreeableness ⇒ Professional status ⇒ SAS-SV	-0.0169	0.0291	-0.0824	0.0357	-0.0169	-0.5817	0.561
Mean+1·SD		Conscientiousness ⇒ Professional status ⇒ SAS-SV	-0.0099	0.0318	-0.0811	0.0454	-0.0099	-0.3103	0.756
Mean+1·SD		Self-actualization ⇒ Professional status ⇒ SAS-SV	0.0397	0.0271	0.0001	0.1059	0.0397	1.4655	0.143
Mean+1·SD	Component	Extraversion ⇒ Professional status	-0.1499	0.1054	-0.3498	0.0671	-0.1499	-1.4223	0.155
Mean+1·SD		Professional status ⇒ SAS-SV	0.2129	0.0654	0.0859	0.344	0.2129	3.2532	0.001
Mean+1·SD		Maturity ⇒ Professional status	-0.208	0.1105	-0.4189	0.0161	-0.208	-1.8825	0.06
Mean+1·SD		Agreeableness ⇒ Professional status	-0.0794	0.1242	-0.3202	0.1674	-0.0794	-0.6395	0.523
Mean+1·SD		Conscientiousness ⇒ Professional status	-0.0464	0.1397	-0.3376	0.2095	-0.0464	-0.3321	0.74
Mean+1·SD		Self-actualization ⇒ Professional status	0.1864	0.0988	0.0003	0.3906	0.1864	1.8871	0.059
Mean+1·SD	Direct	Extraversion ⇒ SAS-SV	0.0063	0.1118	-0.2267	0.2234	0.0063	0.0568	0.955
Mean+1·SD		Maturity ⇒ SAS-SV	-0.4518	0.1209	-0.6941	-0.2202	-0.4518	-3.7376	< .001
Mean+1·SD		Agreeableness ⇒ SAS-SV	-0.0158	0.1212	-0.2681	0.2089	-0.0158	-0.1308	0.896
Mean+1·SD		Conscientiousness ⇒ SAS-SV	-0.0695	0.123	-0.2876	0.1917	-0.0695	-0.5649	0.572
Mean+1·SD		Self-actualization ⇒ SAS-SV	-0.0032	0.1225	-0.2653	0.2203	-0.0032	-0.0257	0.979
Mean+1·SD	Total	Extraversion ⇒ SAS-SV	-0.0256	0.1116	-0.2469	0.1909	-0.0256	-0.229	0.819
Mean+1·SD		Maturity ⇒ SAS-SV	-0.4961	0.1182	-0.7293	-0.2695	-0.4961	-4.1969	< .001
Mean+1·SD		Agreeableness ⇒ SAS-SV	-0.0327	0.1281	-0.2965	0.2011	-0.0327	-0.2557	0.798
Mean+1·SD		Conscientiousness ⇒ SAS-SV	-0.0794	0.1231	-0.3078	0.1793	-0.0794	-0.6449	0.519
Mean+1·SD		Self-actualization ⇒ SAS-SV	0.0365	0.126	-0.2151	0.2841	0.0365	0.2899	0.772
Note. Confidence intervals computed with method: Bootstrap percentiles
Note. Betas are completely standardized effect sizes

## Sheet: Perspective-taking
Moderation effects (interactions)
Moderator		Interaction	Estimate	SE	Lower	Upper	β	z	p
Perspective-taking		Extraversion:`Perspective-taking` ⇒ Professional status	0.1002	0.0788	-0.0613	0.2468	0.1037	1.2717	0.203
		Maturity:`Perspective-taking` ⇒ Professional status	-0.1443	0.0785	-0.2819	0.0187	-0.1453	-1.8376	0.066
		Agreeableness:`Perspective-taking` ⇒ Professional status	-0.0061	0.1632	-0.3726	0.2715	-0.0035	-0.0374	0.97
		Conscientiousness:`Perspective-taking` ⇒ Professional status	0.0163	0.1164	-0.2297	0.2411	0.0157	0.14	0.889
		Self-actualization:`Perspective-taking` ⇒ Professional status	-0.0181	0.0894	-0.172	0.1796	-0.0193	-0.2026	0.839
		Extraversion:`Perspective-taking` ⇒ SAS-SV	0.0583	0.0756	-0.0885	0.2094	0.0604	0.7719	0.44
		Maturity:`Perspective-taking` ⇒ SAS-SV	-0.0604	0.0776	-0.2113	0.0924	-0.0608	-0.7784	0.436
		Agreeableness:`Perspective-taking` ⇒ SAS-SV	-0.072	0.1524	-0.3223	0.2885	-0.041	-0.4725	0.637
		Conscientiousness:`Perspective-taking` ⇒ SAS-SV	-0.0089	0.0889	-0.1774	0.1731	-0.0085	-0.0996	0.921
		Self-actualization:`Perspective-taking` ⇒ SAS-SV	0.007	0.089	-0.1919	0.1578	0.0075	0.0789	0.937
Conditional Mediation
Moderator levels					95% C.I. (a)
Perspective-taking	Type	Effect	Estimate	SE	Lower	Upper	β	z	p
Mean-1·SD	Indirect	Extraversion ⇒ Professional status ⇒ SAS-SV	-0.0952	0.0412	-0.1869	-0.0267	-0.0952	-2.3083	0.021
Mean-1·SD		Maturity ⇒ Professional status ⇒ SAS-SV	0.0075	0.0237	-0.0443	0.0527	0.0075	0.3158	0.752
Mean-1·SD		Agreeableness ⇒ Professional status ⇒ SAS-SV	-0.0515	0.0518	-0.1512	0.0589	-0.0294	-0.9956	0.319
Mean-1·SD		Conscientiousness ⇒ Professional status ⇒ SAS-SV	-0.0049	0.0358	-0.0748	0.0713	-0.0049	-0.1371	0.891
Mean-1·SD		Self-actualization ⇒ Professional status ⇒ SAS-SV	0.0484	0.0304	-0.009	0.1097	0.0484	1.5916	0.111
Mean-1·SD	Component	Extraversion ⇒ Professional status	-0.4733	0.1263	-0.6981	-0.2101	-0.4733	-3.7466	< .001
Mean-1·SD		Professional status ⇒ SAS-SV	0.2012	0.0608	0.0832	0.3232	0.2012	3.3112	< .001
Mean-1·SD		Maturity ⇒ Professional status	0.0372	0.1114	-0.2025	0.2359	0.0372	0.3341	0.738
Mean-1·SD		Agreeableness ⇒ Professional status	-0.2562	0.2371	-0.6666	0.2625	-0.1463	-1.0804	0.28
Mean-1·SD		Conscientiousness ⇒ Professional status	-0.0244	0.1673	-0.3486	0.3153	-0.0244	-0.1459	0.884
Mean-1·SD		Self-actualization ⇒ Professional status	0.2405	0.1306	-0.0481	0.4697	0.2405	1.8412	0.066
Mean-1·SD	Direct	Extraversion ⇒ SAS-SV	-0.0846	0.113	-0.31	0.1345	-0.0846	-0.7483	0.454
Mean-1·SD		Maturity ⇒ SAS-SV	-0.3047	0.1059	-0.5253	-0.1067	-0.3047	-2.8775	0.004
Mean-1·SD		Agreeableness ⇒ SAS-SV	0.2576	0.1939	-0.1977	0.5728	0.1472	1.3289	0.184
Mean-1·SD		Conscientiousness ⇒ SAS-SV	-0.1255	0.1136	-0.3423	0.103	-0.1255	-1.1049	0.269
Mean-1·SD		Self-actualization ⇒ SAS-SV	-0.0875	0.1068	-0.2769	0.1537	-0.0875	-0.8191	0.413
Mean-1·SD	Total	Extraversion ⇒ SAS-SV	-0.1798	0.1154	-0.4077	0.0458	-0.1798	-1.5582	0.119
Mean-1·SD		Maturity ⇒ SAS-SV	-0.2972	0.1075	-0.5253	-0.0942	-0.2972	-2.7643	0.006
Mean-1·SD		Agreeableness ⇒ SAS-SV	0.2061	0.1925	-0.232	0.5202	0.1177	1.0707	0.284
Mean-1·SD		Conscientiousness ⇒ SAS-SV	-0.1304	0.1158	-0.3601	0.1017	-0.1304	-1.126	0.26
Mean-1·SD		Self-actualization ⇒ SAS-SV	-0.0391	0.1171	-0.237	0.2147	-0.0391	-0.3338	0.739
Mean	Indirect	Extraversion ⇒ Professional status ⇒ SAS-SV	-0.0751	0.0275	-0.1345	-0.0265	-0.0751	-2.7267	0.006
Mean		Maturity ⇒ Professional status ⇒ SAS-SV	-0.0215	0.0179	-0.0636	0.0064	-0.0215	-1.201	0.23
Mean		Agreeableness ⇒ Professional status ⇒ SAS-SV	-0.0528	0.0379	-0.1384	0.012	-0.0301	-1.3933	0.164
Mean		Conscientiousness ⇒ Professional status ⇒ SAS-SV	-0.0016	0.0217	-0.0447	0.0421	-0.0016	-0.0753	0.94
Mean		Self-actualization ⇒ Professional status ⇒ SAS-SV	0.0447	0.0236	0.0076	0.1003	0.0447	1.8949	0.058
Mean	Component	Extraversion ⇒ Professional status	-0.3731	0.0819	-0.5292	-0.207	-0.3731	-4.5554	< .001
Mean		Professional status ⇒ SAS-SV	0.2012	0.061	0.0792	0.3233	0.2012	3.2983	< .001
Mean		Maturity ⇒ Professional status	-0.1071	0.0755	-0.2636	0.0341	-0.1071	-1.4182	0.156
Mean		Agreeableness ⇒ Professional status	-0.2623	0.16	-0.565	0.0611	-0.1498	-1.639	0.101
Mean		Conscientiousness ⇒ Professional status	-0.0081	0.1011	-0.1988	0.1931	-0.0081	-0.0802	0.936
Mean		Self-actualization ⇒ Professional status	0.2224	0.0856	0.055	0.3935	0.2224	2.5971	0.009
Mean	Direct	Extraversion ⇒ SAS-SV	-0.0263	0.0849	-0.2004	0.1356	-0.0263	-0.3093	0.757
Mean		Maturity ⇒ SAS-SV	-0.3651	0.0753	-0.5112	-0.2161	-0.3651	-4.8471	< .001
Mean		Agreeableness ⇒ SAS-SV	0.1857	0.1498	-0.1161	0.4678	0.106	1.2396	0.215
Mean		Conscientiousness ⇒ SAS-SV	-0.1344	0.0857	-0.2967	0.0444	-0.1344	-1.5679	0.117
Mean		Self-actualization ⇒ SAS-SV	-0.0804	0.0855	-0.2495	0.093	-0.0804	-0.9411	0.347
Mean	Total	Extraversion ⇒ SAS-SV	-0.1013	0.0826	-0.2646	0.0596	-0.1013	-1.2265	0.22
Mean		Maturity ⇒ SAS-SV	-0.3867	0.0736	-0.5374	-0.2466	-0.3867	-5.2535	< .001
Mean		Agreeableness ⇒ SAS-SV	0.1329	0.1491	-0.1699	0.414	0.0759	0.8913	0.373
Mean		Conscientiousness ⇒ SAS-SV	-0.136	0.0887	-0.2989	0.0511	-0.136	-1.5326	0.125
Mean		Self-actualization ⇒ SAS-SV	-0.0357	0.0858	-0.2018	0.1401	-0.0357	-0.4159	0.677
Mean+1·SD	Indirect	Extraversion ⇒ Professional status ⇒ SAS-SV	-0.0549	0.0241	-0.1064	-0.0132	-0.0549	-2.2754	0.023
Mean+1·SD		Maturity ⇒ Professional status ⇒ SAS-SV	-0.0506	0.0272	-0.113	-0.0065	-0.0506	-1.8573	0.063
Mean+1·SD		Agreeableness ⇒ Professional status ⇒ SAS-SV	-0.054	0.0494	-0.1726	0.0252	-0.0308	-1.0919	0.275
Mean+1·SD		Conscientiousness ⇒ Professional status ⇒ SAS-SV	0.0016	0.0276	-0.057	0.055	0.0016	0.0596	0.953
Mean+1·SD		Self-actualization ⇒ Professional status ⇒ SAS-SV	0.0411	0.0282	-0.0008	0.1079	0.0411	1.455	0.146
Mean+1·SD	Component	Extraversion ⇒ Professional status	-0.273	0.1028	-0.4781	-0.0744	-0.273	-2.6541	0.008
Mean+1·SD		Professional status ⇒ SAS-SV	0.2012	0.0607	0.085	0.3216	0.2012	3.3157	< .001
Mean+1·SD		Maturity ⇒ Professional status	-0.2514	0.1011	-0.4483	-0.0455	-0.2514	-2.4867	0.013
Mean+1·SD		Agreeableness ⇒ Professional status	-0.2684	0.215	-0.7147	0.1309	-0.1533	-1.2481	0.212
Mean+1·SD		Conscientiousness ⇒ Professional status	0.0082	0.1337	-0.2443	0.2729	0.0082	0.0612	0.951
Mean+1·SD		Self-actualization ⇒ Professional status	0.2043	0.1126	-0.0043	0.4357	0.2043	1.8141	0.07
Mean+1·SD	Direct	Extraversion ⇒ SAS-SV	0.032	0.1163	-0.2077	0.2554	0.032	0.2755	0.783
Mean+1·SD		Maturity ⇒ SAS-SV	-0.4255	0.1123	-0.662	-0.2212	-0.4255	-3.7895	< .001
Mean+1·SD		Agreeableness ⇒ SAS-SV	0.1137	0.2294	-0.3403	0.5625	0.0649	0.4954	0.62
Mean+1·SD		Conscientiousness ⇒ SAS-SV	-0.1432	0.1301	-0.3828	0.128	-0.1432	-1.1012	0.271
Mean+1·SD		Self-actualization ⇒ SAS-SV	-0.0734	0.1357	-0.3511	0.1787	-0.0734	-0.5409	0.589
Mean+1·SD	Total	Extraversion ⇒ SAS-SV	-0.0229	0.1112	-0.253	0.1785	-0.0229	-0.2057	0.837
Mean+1·SD		Maturity ⇒ SAS-SV	-0.4761	0.1102	-0.7106	-0.2774	-0.4761	-4.3203	< .001
Mean+1·SD		Agreeableness ⇒ SAS-SV	0.0597	0.2326	-0.4057	0.5165	0.0341	0.2565	0.798
Mean+1·SD		Conscientiousness ⇒ SAS-SV	-0.1416	0.1364	-0.3924	0.1531	-0.1416	-1.0379	0.299
Mean+1·SD		Self-actualization ⇒ SAS-SV	-0.0323	0.1355	-0.3166	0.2187	-0.0323	-0.2385	0.812
Note. Confidence intervals computed with method: Bootstrap percentiles
Note. Betas are completely standardized effect sizes
