# Supplementary material for: Personality and Smartphone Addiction in Romania’s Digital Age: The Mediating Role of Professional Status and the Moderating Effect of Adaptive Coping
Source: J Intell. 2025 Jul 15;13(7):86. doi: 10.3390/jintelligence13070086 (PMC12295588; doi:10.3390/jintelligence13070086)
Supplement: Supplementary file 1 [file jintelligence-13-00086-s001.zip › Supplementary_Moderated_Mediation_Results.xlsx]

## Sheet: Acceptance
Conditional Mediation
Moderator levels					95% C.I. (a)
Acceptance	Type	Effect	Estimate	SE	Lower	Upper	β	p
Mean-1·SD	Indirect	Extraversion ⇒ Professional status ⇒ SAS-SV	-0.108	0.04	-0.185	-0.03	-0.108	0.006
Mean-1·SD		Maturity ⇒ Professional status ⇒ SAS-SV	0.015	0.024	-0.031	0.062	0.015	0.513
Mean-1·SD		Agreeableness ⇒ Professional status ⇒ SAS-SV	-0.061	0.028	-0.115	-0.006	-0.061	0.029
Mean-1·SD		Conscientiousness ⇒ Professional status ⇒ SAS-SV	0.027	0.028	-0.027	0.082	0.027	0.329
Mean-1·SD		Self-actualization ⇒ Professional status ⇒ SAS-SV	0.047	0.028	-0.008	0.101	0.047	0.092
Mean-1·SD	Component	Extraversion ⇒ Professional status	-0.502	0.103	-0.704	-0.3	-0.502	< .001
Mean-1·SD		Professional status ⇒ SAS-SV	0.215	0.065	0.087	0.343	0.215	< .001
Mean-1·SD		Maturity ⇒ Professional status	0.072	0.108	-0.139	0.282	0.072	0.505
Mean-1·SD		Agreeableness ⇒ Professional status	-0.282	0.097	-0.472	-0.092	-0.282	0.004
Mean-1·SD		Conscientiousness ⇒ Professional status	0.127	0.124	-0.116	0.37	0.127	0.307
Mean-1·SD		Self-actualization ⇒ Professional status	0.217	0.111	0	0.434	0.217	0.05
Mean-1·SD	Direct	Extraversion ⇒ SAS-SV	0.001	0.077	-0.15	0.153	0.001	0.985
Mean-1·SD		Maturity ⇒ SAS-SV	-0.377	0.063	-0.5	-0.254	-0.377	< .001
Mean-1·SD		Agreeableness ⇒ SAS-SV	0.134	0.076	-0.014	0.283	0.134	0.076
Mean-1·SD		Conscientiousness ⇒ SAS-SV	-0.136	0.082	-0.296	0.024	-0.136	0.095
Mean-1·SD		Self-actualization ⇒ SAS-SV	-0.09	0.081	-0.249	0.07	-0.09	0.272
Mean-1·SD	Total	Extraversion ⇒ SAS-SV	-0.075	0.076	-0.224	0.074	-0.075	0.322
Mean-1·SD		Maturity ⇒ SAS-SV	-0.405	0.064	-0.53	-0.279	-0.405	< .001
Mean-1·SD		Agreeableness ⇒ SAS-SV	0.099	0.077	-0.052	0.25	0.099	0.2
Mean-1·SD		Conscientiousness ⇒ SAS-SV	-0.139	0.084	-0.304	0.026	-0.139	0.098
Mean-1·SD		Self-actualization ⇒ SAS-SV	-0.04	0.082	-0.201	0.122	-0.04	0.63
Mean	Indirect	Extraversion ⇒ Professional status ⇒ SAS-SV	-0.087	0.031	-0.148	-0.026	-0.087	0.005
Mean		Maturity ⇒ Professional status ⇒ SAS-SV	-0.026	0.016	-0.058	0.005	-0.026	0.105
Mean		Agreeableness ⇒ Professional status ⇒ SAS-SV	-0.031	0.019	-0.069	0.007	-0.031	0.112
Mean		Conscientiousness ⇒ Professional status ⇒ SAS-SV	-0.001	0.018	-0.037	0.034	-0.001	0.94
Mean		Self-actualization ⇒ Professional status ⇒ SAS-SV	0.057	0.025	0.008	0.106	0.057	0.023
Mean	Component	Extraversion ⇒ Professional status	-0.405	0.078	-0.557	-0.252	-0.405	< .001
Mean		Professional status ⇒ SAS-SV	0.215	0.065	0.087	0.343	0.215	< .001
Mean		Maturity ⇒ Professional status	-0.122	0.066	-0.251	0.006	-0.122	0.063
Mean		Agreeableness ⇒ Professional status	-0.143	0.079	-0.297	0.012	-0.143	0.07
Mean		Conscientiousness ⇒ Professional status	-0.006	0.085	-0.172	0.16	-0.006	0.94
Mean		Self-actualization ⇒ Professional status	0.266	0.085	0.1	0.431	0.266	0.002
Mean	Direct	Extraversion ⇒ SAS-SV	0.001	0.077	-0.15	0.153	0.001	0.985
Mean		Maturity ⇒ SAS-SV	-0.377	0.063	-0.5	-0.254	-0.377	< .001
Mean		Agreeableness ⇒ SAS-SV	0.134	0.076	-0.014	0.283	0.134	0.076
Mean		Conscientiousness ⇒ SAS-SV	-0.136	0.082	-0.296	0.024	-0.136	0.095
Mean		Self-actualization ⇒ SAS-SV	-0.09	0.081	-0.249	0.07	-0.09	0.272
Mean	Total	Extraversion ⇒ SAS-SV	-0.075	0.076	-0.224	0.074	-0.075	0.322
Mean		Maturity ⇒ SAS-SV	-0.405	0.064	-0.53	-0.279	-0.405	< .001
Mean		Agreeableness ⇒ SAS-SV	0.099	0.077	-0.052	0.25	0.099	0.2
Mean		Conscientiousness ⇒ SAS-SV	-0.139	0.084	-0.304	0.026	-0.139	0.098
Mean		Self-actualization ⇒ SAS-SV	-0.04	0.082	-0.201	0.122	-0.04	0.63
Mean+1·SD	Indirect	Extraversion ⇒ Professional status ⇒ SAS-SV	-0.066	0.031	-0.127	-0.005	-0.066	0.033
Mean+1·SD		Maturity ⇒ Professional status ⇒ SAS-SV	-0.068	0.03	-0.126	-0.01	-0.068	0.022
Mean+1·SD		Agreeableness ⇒ Professional status ⇒ SAS-SV	-0.001	0.024	-0.047	0.046	-0.001	0.972
Mean+1·SD		Conscientiousness ⇒ Professional status ⇒ SAS-SV	-0.03	0.028	-0.084	0.024	-0.03	0.276
Mean+1·SD		Self-actualization ⇒ Professional status ⇒ SAS-SV	0.068	0.032	0.004	0.131	0.068	0.036
Mean+1·SD	Component	Extraversion ⇒ Professional status	-0.307	0.11	-0.522	-0.093	-0.307	0.005
Mean+1·SD		Professional status ⇒ SAS-SV	0.215	0.065	0.087	0.343	0.215	< .001
Mean+1·SD		Maturity ⇒ Professional status	-0.316	0.099	-0.51	-0.122	-0.316	0.001
Mean+1·SD		Agreeableness ⇒ Professional status	-0.004	0.11	-0.22	0.212	-0.004	0.972
Mean+1·SD		Conscientiousness ⇒ Professional status	-0.139	0.121	-0.376	0.097	-0.139	0.249
Mean+1·SD		Self-actualization ⇒ Professional status	0.314	0.116	0.088	0.541	0.314	0.007
Mean+1·SD	Direct	Extraversion ⇒ SAS-SV	0.001	0.077	-0.15	0.153	0.001	0.985
Mean+1·SD		Maturity ⇒ SAS-SV	-0.377	0.063	-0.5	-0.254	-0.377	< .001
Mean+1·SD		Agreeableness ⇒ SAS-SV	0.134	0.076	-0.014	0.283	0.134	0.076
Mean+1·SD		Conscientiousness ⇒ SAS-SV	-0.136	0.082	-0.296	0.024	-0.136	0.095
Mean+1·SD		Self-actualization ⇒ SAS-SV	-0.09	0.081	-0.249	0.07	-0.09	0.272
Mean+1·SD	Total	Extraversion ⇒ SAS-SV	-0.075	0.076	-0.224	0.074	-0.075	0.322
Mean+1·SD		Maturity ⇒ SAS-SV	-0.405	0.064	-0.53	-0.279	-0.405	< .001
Mean+1·SD		Agreeableness ⇒ SAS-SV	0.099	0.077	-0.052	0.25	0.099	0.2
Mean+1·SD		Conscientiousness ⇒ SAS-SV	-0.139	0.084	-0.304	0.026	-0.139	0.098
Mean+1·SD		Self-actualization ⇒ SAS-SV	-0.04	0.082	-0.201	0.122	-0.04	0.63
Note. Confidence intervals computed with method: Standard (Delta method)
Note. Betas are completely standardized effect sizes

## Sheet: Positive refocusing
Conditional Mediation
Moderator levels					95% C.I. (a)
Positive refocusing	Type	Effect	Estimate	SE	Lower	Upper	β	p
Mean-1·SD	Indirect	Extraversion ⇒ Professional status ⇒ SAS-SV	-0.103	0.037	-0.176	-0.03	-0.103	0.006
Mean-1·SD		Maturity ⇒ Professional status ⇒ SAS-SV	-0.015	0.024	-0.062	0.032	-0.015	0.53
Mean-1·SD		Agreeableness ⇒ Professional status ⇒ SAS-SV	-0.042	0.026	-0.092	0.009	-0.042	0.105
Mean-1·SD		Conscientiousness ⇒ Professional status ⇒ SAS-SV	0.002	0.026	-0.05	0.053	0.002	0.944
Mean-1·SD		Self-actualization ⇒ Professional status ⇒ SAS-SV	0.052	0.031	-0.008	0.112	0.052	0.092
Mean-1·SD	Component	Extraversion ⇒ Professional status	-0.474	0.098	-0.665	-0.282	-0.474	< .001
Mean-1·SD		Professional status ⇒ SAS-SV	0.218	0.065	0.09	0.345	0.218	< .001
Mean-1·SD		Maturity ⇒ Professional status	-0.069	0.108	-0.281	0.143	-0.069	0.523
Mean-1·SD		Agreeableness ⇒ Professional status	-0.192	0.104	-0.395	0.011	-0.192	0.064
Mean-1·SD		Conscientiousness ⇒ Professional status	0.008	0.121	-0.228	0.245	0.008	0.944
Mean-1·SD		Self-actualization ⇒ Professional status	0.237	0.122	-0.001	0.475	0.237	0.051
Mean-1·SD	Direct	Extraversion ⇒ SAS-SV	-0.009	0.078	-0.162	0.144	-0.009	0.912
Mean-1·SD		Maturity ⇒ SAS-SV	-0.369	0.064	-0.494	-0.244	-0.369	< .001
Mean-1·SD		Agreeableness ⇒ SAS-SV	0.137	0.074	-0.008	0.281	0.137	0.064
Mean-1·SD		Conscientiousness ⇒ SAS-SV	-0.138	0.081	-0.297	0.022	-0.138	0.091
Mean-1·SD		Self-actualization ⇒ SAS-SV	-0.097	0.082	-0.258	0.064	-0.097	0.239
Mean-1·SD	Total	Extraversion ⇒ SAS-SV	-0.085	0.077	-0.236	0.066	-0.085	0.269
Mean-1·SD		Maturity ⇒ SAS-SV	-0.399	0.065	-0.526	-0.271	-0.399	< .001
Mean-1·SD		Agreeableness ⇒ SAS-SV	0.104	0.075	-0.044	0.252	0.104	0.167
Mean-1·SD		Conscientiousness ⇒ SAS-SV	-0.141	0.084	-0.306	0.023	-0.141	0.092
Mean-1·SD		Self-actualization ⇒ SAS-SV	-0.045	0.083	-0.208	0.118	-0.045	0.591
Mean	Indirect	Extraversion ⇒ Professional status ⇒ SAS-SV	-0.069	0.027	-0.123	-0.016	-0.069	0.011
Mean		Maturity ⇒ Professional status ⇒ SAS-SV	-0.027	0.017	-0.06	0.007	-0.027	0.115
Mean		Agreeableness ⇒ Professional status ⇒ SAS-SV	-0.031	0.02	-0.07	0.007	-0.031	0.114
Mean		Conscientiousness ⇒ Professional status ⇒ SAS-SV	-0.008	0.019	-0.045	0.03	-0.008	0.69
Mean		Self-actualization ⇒ Professional status ⇒ SAS-SV	0.048	0.024	0.001	0.095	0.048	0.043
Mean	Component	Extraversion ⇒ Professional status	-0.319	0.082	-0.479	-0.159	-0.319	< .001
Mean		Professional status ⇒ SAS-SV	0.218	0.065	0.09	0.345	0.218	< .001
Mean		Maturity ⇒ Professional status	-0.123	0.069	-0.258	0.012	-0.123	0.074
Mean		Agreeableness ⇒ Professional status	-0.143	0.08	-0.299	0.013	-0.143	0.073
Mean		Conscientiousness ⇒ Professional status	-0.035	0.088	-0.207	0.137	-0.035	0.688
Mean		Self-actualization ⇒ Professional status	0.222	0.087	0.05	0.393	0.222	0.011
Mean	Direct	Extraversion ⇒ SAS-SV	-0.009	0.078	-0.162	0.144	-0.009	0.912
Mean		Maturity ⇒ SAS-SV	-0.369	0.064	-0.494	-0.244	-0.369	< .001
Mean		Agreeableness ⇒ SAS-SV	0.137	0.074	-0.008	0.281	0.137	0.064
Mean		Conscientiousness ⇒ SAS-SV	-0.138	0.081	-0.297	0.022	-0.138	0.091
Mean		Self-actualization ⇒ SAS-SV	-0.097	0.082	-0.258	0.064	-0.097	0.239
Mean	Total	Extraversion ⇒ SAS-SV	-0.085	0.077	-0.236	0.066	-0.085	0.269
Mean		Maturity ⇒ SAS-SV	-0.399	0.065	-0.526	-0.271	-0.399	< .001
Mean		Agreeableness ⇒ SAS-SV	0.104	0.075	-0.044	0.252	0.104	0.167
Mean		Conscientiousness ⇒ SAS-SV	-0.141	0.084	-0.306	0.023	-0.141	0.092
Mean		Self-actualization ⇒ SAS-SV	-0.045	0.083	-0.208	0.118	-0.045	0.591
Mean+1·SD	Indirect	Extraversion ⇒ Professional status ⇒ SAS-SV	-0.036	0.029	-0.092	0.021	-0.036	0.213
Mean+1·SD		Maturity ⇒ Professional status ⇒ SAS-SV	-0.039	0.023	-0.083	0.006	-0.039	0.088
Mean+1·SD		Agreeableness ⇒ Professional status ⇒ SAS-SV	-0.021	0.027	-0.074	0.033	-0.021	0.455
Mean+1·SD		Conscientiousness ⇒ Professional status ⇒ SAS-SV	-0.017	0.028	-0.072	0.038	-0.017	0.543
Mean+1·SD		Self-actualization ⇒ Professional status ⇒ SAS-SV	0.045	0.031	-0.016	0.105	0.045	0.147
Mean+1·SD	Component	Extraversion ⇒ Professional status	-0.165	0.123	-0.405	0.076	-0.165	0.18
Mean+1·SD		Professional status ⇒ SAS-SV	0.218	0.065	0.09	0.345	0.218	< .001
Mean+1·SD		Maturity ⇒ Professional status	-0.177	0.089	-0.351	-0.002	-0.177	0.047
Mean+1·SD		Agreeableness ⇒ Professional status	-0.094	0.123	-0.335	0.147	-0.094	0.443
Mean+1·SD		Conscientiousness ⇒ Professional status	-0.079	0.127	-0.329	0.171	-0.079	0.536
Mean+1·SD		Self-actualization ⇒ Professional status	0.206	0.128	-0.045	0.457	0.206	0.107
Mean+1·SD	Direct	Extraversion ⇒ SAS-SV	-0.009	0.078	-0.162	0.144	-0.009	0.912
Mean+1·SD		Maturity ⇒ SAS-SV	-0.369	0.064	-0.494	-0.244	-0.369	< .001
Mean+1·SD		Agreeableness ⇒ SAS-SV	0.137	0.074	-0.008	0.281	0.137	0.064
Mean+1·SD		Conscientiousness ⇒ SAS-SV	-0.138	0.081	-0.297	0.022	-0.138	0.091
Mean+1·SD		Self-actualization ⇒ SAS-SV	-0.097	0.082	-0.258	0.064	-0.097	0.239
Mean+1·SD	Total	Extraversion ⇒ SAS-SV	-0.085	0.077	-0.236	0.066	-0.085	0.269
Mean+1·SD		Maturity ⇒ SAS-SV	-0.399	0.065	-0.526	-0.271	-0.399	< .001
Mean+1·SD		Agreeableness ⇒ SAS-SV	0.104	0.075	-0.044	0.252	0.104	0.167
Mean+1·SD		Conscientiousness ⇒ SAS-SV	-0.141	0.084	-0.306	0.023	-0.141	0.092
Mean+1·SD		Self-actualization ⇒ SAS-SV	-0.045	0.083	-0.208	0.118	-0.045	0.591
Note. Confidence intervals computed with method: Standard (Delta method)
Note. Betas are completely standardized effect sizes

## Sheet: Refocus on planning
Conditional Mediation
Moderator levels					95% C.I. (a)
Planning refocusing	Type	Effect	Estimate	SE	Lower	Upper	β	p
Mean-1·SD	Indirect	Extraversion ⇒ Professional status ⇒ SAS-SV	-0.062	0.029	-0.119	-0.004	-0.062	0.035
Mean-1·SD		Maturity ⇒ Professional status ⇒ SAS-SV	-0.043	0.025	-0.092	0.005	-0.043	0.08
Mean-1·SD		Agreeableness ⇒ Professional status ⇒ SAS-SV	-0.064	0.029	-0.12	-0.007	-0.064	0.027
Mean-1·SD		Conscientiousness ⇒ Professional status ⇒ SAS-SV	-0.015	0.03	-0.073	0.043	-0.015	0.615
Mean-1·SD		Self-actualization ⇒ Professional status ⇒ SAS-SV	0.079	0.035	0.011	0.147	0.079	0.022
Mean-1·SD	Component	Extraversion ⇒ Professional status	-0.287	0.105	-0.492	-0.082	-0.287	0.006
Mean-1·SD		Professional status ⇒ SAS-SV	0.216	0.065	0.088	0.344	0.216	< .001
Mean-1·SD		Maturity ⇒ Professional status	-0.2	0.097	-0.39	-0.01	-0.2	0.04
Mean-1·SD		Agreeableness ⇒ Professional status	-0.295	0.1	-0.491	-0.099	-0.295	0.003
Mean-1·SD		Conscientiousness ⇒ Professional status	-0.069	0.135	-0.334	0.196	-0.069	0.611
Mean-1·SD		Self-actualization ⇒ Professional status	0.366	0.116	0.139	0.594	0.366	0.002
Mean-1·SD	Direct	Extraversion ⇒ SAS-SV	0	0.078	-0.153	0.152	0	0.996
Mean-1·SD		Maturity ⇒ SAS-SV	-0.378	0.063	-0.501	-0.255	-0.378	< .001
Mean-1·SD		Agreeableness ⇒ SAS-SV	0.144	0.074	-0.001	0.289	0.144	0.052
Mean-1·SD		Conscientiousness ⇒ SAS-SV	-0.139	0.082	-0.299	0.021	-0.139	0.088
Mean-1·SD		Self-actualization ⇒ SAS-SV	-0.089	0.082	-0.249	0.072	-0.089	0.278
Mean-1·SD	Total	Extraversion ⇒ SAS-SV	-0.078	0.076	-0.227	0.071	-0.078	0.306
Mean-1·SD		Maturity ⇒ SAS-SV	-0.406	0.064	-0.532	-0.281	-0.406	< .001
Mean-1·SD		Agreeableness ⇒ SAS-SV	0.109	0.075	-0.039	0.257	0.109	0.147
Mean-1·SD		Conscientiousness ⇒ SAS-SV	-0.143	0.084	-0.308	0.022	-0.143	0.089
Mean-1·SD		Self-actualization ⇒ SAS-SV	-0.039	0.083	-0.201	0.124	-0.039	0.639
Mean	Indirect	Extraversion ⇒ Professional status ⇒ SAS-SV	-0.076	0.029	-0.132	-0.02	-0.076	0.008
Mean		Maturity ⇒ Professional status ⇒ SAS-SV	-0.031	0.017	-0.065	0.003	-0.031	0.071
Mean		Agreeableness ⇒ Professional status ⇒ SAS-SV	-0.03	0.019	-0.068	0.008	-0.03	0.122
Mean		Conscientiousness ⇒ Professional status ⇒ SAS-SV	-0.008	0.019	-0.045	0.03	-0.008	0.68
Mean		Self-actualization ⇒ Professional status ⇒ SAS-SV	0.049	0.024	0.003	0.096	0.049	0.039
Mean	Component	Extraversion ⇒ Professional status	-0.353	0.08	-0.509	-0.196	-0.353	< .001
Mean		Professional status ⇒ SAS-SV	0.216	0.065	0.088	0.344	0.216	< .001
Mean		Maturity ⇒ Professional status	-0.143	0.067	-0.274	-0.013	-0.143	0.032
Mean		Agreeableness ⇒ Professional status	-0.138	0.079	-0.292	0.016	-0.138	0.08
Mean		Conscientiousness ⇒ Professional status	-0.036	0.088	-0.208	0.135	-0.036	0.678
Mean		Self-actualization ⇒ Professional status	0.228	0.086	0.059	0.396	0.228	0.008
Mean	Direct	Extraversion ⇒ SAS-SV	0	0.078	-0.153	0.152	0	0.996
Mean		Maturity ⇒ SAS-SV	-0.378	0.063	-0.501	-0.255	-0.378	< .001
Mean		Agreeableness ⇒ SAS-SV	0.144	0.074	-0.001	0.289	0.144	0.052
Mean		Conscientiousness ⇒ SAS-SV	-0.139	0.082	-0.299	0.021	-0.139	0.088
Mean		Self-actualization ⇒ SAS-SV	-0.089	0.082	-0.249	0.072	-0.089	0.278
Mean	Total	Extraversion ⇒ SAS-SV	-0.078	0.076	-0.227	0.071	-0.078	0.306
Mean		Maturity ⇒ SAS-SV	-0.406	0.064	-0.532	-0.281	-0.406	< .001
Mean		Agreeableness ⇒ SAS-SV	0.109	0.075	-0.039	0.257	0.109	0.147
Mean		Conscientiousness ⇒ SAS-SV	-0.143	0.084	-0.308	0.022	-0.143	0.089
Mean		Self-actualization ⇒ SAS-SV	-0.039	0.083	-0.201	0.124	-0.039	0.639
Mean+1·SD	Indirect	Extraversion ⇒ Professional status ⇒ SAS-SV	-0.09	0.036	-0.161	-0.02	-0.09	0.012
Mean+1·SD		Maturity ⇒ Professional status ⇒ SAS-SV	-0.019	0.022	-0.061	0.024	-0.019	0.389
Mean+1·SD		Agreeableness ⇒ Professional status ⇒ SAS-SV	0.004	0.025	-0.044	0.052	0.004	0.866
Mean+1·SD		Conscientiousness ⇒ Professional status ⇒ SAS-SV	-0.001	0.029	-0.057	0.056	-0.001	0.975
Mean+1·SD		Self-actualization ⇒ Professional status ⇒ SAS-SV	0.019	0.027	-0.035	0.073	0.019	0.482
Mean+1·SD	Component	Extraversion ⇒ Professional status	-0.418	0.109	-0.631	-0.206	-0.418	< .001
Mean+1·SD		Professional status ⇒ SAS-SV	0.216	0.065	0.088	0.344	0.216	< .001
Mean+1·SD		Maturity ⇒ Professional status	-0.087	0.097	-0.278	0.104	-0.087	0.372
Mean+1·SD		Agreeableness ⇒ Professional status	0.019	0.114	-0.204	0.243	0.019	0.866
Mean+1·SD		Conscientiousness ⇒ Professional status	-0.004	0.133	-0.266	0.258	-0.004	0.975
Mean+1·SD		Self-actualization ⇒ Professional status	0.089	0.124	-0.154	0.333	0.089	0.472
Mean+1·SD	Direct	Extraversion ⇒ SAS-SV	0	0.078	-0.153	0.152	0	0.996
Mean+1·SD		Maturity ⇒ SAS-SV	-0.378	0.063	-0.501	-0.255	-0.378	< .001
Mean+1·SD		Agreeableness ⇒ SAS-SV	0.144	0.074	-0.001	0.289	0.144	0.052
Mean+1·SD		Conscientiousness ⇒ SAS-SV	-0.139	0.082	-0.299	0.021	-0.139	0.088
Mean+1·SD		Self-actualization ⇒ SAS-SV	-0.089	0.082	-0.249	0.072	-0.089	0.278
Mean+1·SD	Total	Extraversion ⇒ SAS-SV	-0.078	0.076	-0.227	0.071	-0.078	0.306
Mean+1·SD		Maturity ⇒ SAS-SV	-0.406	0.064	-0.532	-0.281	-0.406	< .001
Mean+1·SD		Agreeableness ⇒ SAS-SV	0.109	0.075	-0.039	0.257	0.109	0.147
Mean+1·SD		Conscientiousness ⇒ SAS-SV	-0.143	0.084	-0.308	0.022	-0.143	0.089
Mean+1·SD		Self-actualization ⇒ SAS-SV	-0.039	0.083	-0.201	0.124	-0.039	0.639
Note. Confidence intervals computed with method: Standard (Delta method)
Note. Betas are completely standardized effect sizes

## Sheet: Positive reappraisal
Conditional Mediation
Moderator levels					95% C.I. (a)
Positive reappraisal	Type	Effect	Estimate	SE	Lower	Upper	β	p
Mean-1·SD	Indirect	Extraversion ⇒ Professional status ⇒ SAS-SV	-0.1	0.037	-0.173	-0.027	-0.1	0.007
Mean-1·SD		Maturity ⇒ Professional status ⇒ SAS-SV	-0.007	0.018	-0.042	0.029	-0.007	0.719
Mean-1·SD		Agreeableness ⇒ Professional status ⇒ SAS-SV	-0.034	0.025	-0.083	0.016	-0.034	0.18
Mean-1·SD		Conscientiousness ⇒ Professional status ⇒ SAS-SV	0.007	0.028	-0.048	0.062	0.007	0.81
Mean-1·SD		Self-actualization ⇒ Professional status ⇒ SAS-SV	0.067	0.031	0.006	0.128	0.067	0.03
Mean-1·SD	Component	Extraversion ⇒ Professional status	-0.462	0.098	-0.654	-0.271	-0.462	< .001
Mean-1·SD		Professional status ⇒ SAS-SV	0.216	0.066	0.087	0.346	0.216	0.001
Mean-1·SD		Maturity ⇒ Professional status	-0.03	0.084	-0.194	0.134	-0.03	0.717
Mean-1·SD		Agreeableness ⇒ Professional status	-0.155	0.106	-0.363	0.052	-0.155	0.141
Mean-1·SD		Conscientiousness ⇒ Professional status	0.031	0.13	-0.223	0.286	0.031	0.809
Mean-1·SD		Self-actualization ⇒ Professional status	0.311	0.107	0.101	0.521	0.311	0.004
Mean-1·SD	Direct	Extraversion ⇒ SAS-SV	0	0.078	-0.152	0.152	0	0.997
Mean-1·SD		Maturity ⇒ SAS-SV	-0.378	0.063	-0.502	-0.254	-0.378	< .001
Mean-1·SD		Agreeableness ⇒ SAS-SV	0.145	0.073	0.001	0.288	0.145	0.048
Mean-1·SD		Conscientiousness ⇒ SAS-SV	-0.139	0.082	-0.299	0.021	-0.139	0.089
Mean-1·SD		Self-actualization ⇒ SAS-SV	-0.088	0.084	-0.252	0.076	-0.088	0.292
Mean-1·SD	Total	Extraversion ⇒ SAS-SV	-0.07	0.077	-0.221	0.08	-0.07	0.359
Mean-1·SD		Maturity ⇒ SAS-SV	-0.401	0.065	-0.528	-0.275	-0.401	< .001
Mean-1·SD		Agreeableness ⇒ SAS-SV	0.115	0.075	-0.032	0.262	0.115	0.124
Mean-1·SD		Conscientiousness ⇒ SAS-SV	-0.14	0.084	-0.305	0.024	-0.14	0.095
Mean-1·SD		Self-actualization ⇒ SAS-SV	-0.028	0.084	-0.193	0.136	-0.028	0.737
Mean	Indirect	Extraversion ⇒ Professional status ⇒ SAS-SV	-0.066	0.026	-0.118	-0.014	-0.066	0.012
Mean		Maturity ⇒ Professional status ⇒ SAS-SV	-0.026	0.016	-0.058	0.006	-0.026	0.115
Mean		Agreeableness ⇒ Professional status ⇒ SAS-SV	-0.025	0.018	-0.061	0.01	-0.025	0.164
Mean		Conscientiousness ⇒ Professional status ⇒ SAS-SV	-0.002	0.018	-0.038	0.035	-0.002	0.93
Mean		Self-actualization ⇒ Professional status ⇒ SAS-SV	0.054	0.025	0.005	0.102	0.054	0.03
Mean	Component	Extraversion ⇒ Professional status	-0.306	0.078	-0.46	-0.152	-0.306	< .001
Mean		Professional status ⇒ SAS-SV	0.216	0.066	0.087	0.346	0.216	0.001
Mean		Maturity ⇒ Professional status	-0.119	0.066	-0.249	0.01	-0.119	0.072
Mean		Agreeableness ⇒ Professional status	-0.117	0.076	-0.267	0.032	-0.117	0.124
Mean		Conscientiousness ⇒ Professional status	-0.008	0.085	-0.175	0.16	-0.008	0.93
Mean		Self-actualization ⇒ Professional status	0.249	0.086	0.081	0.417	0.249	0.004
Mean	Direct	Extraversion ⇒ SAS-SV	0	0.078	-0.152	0.152	0	0.997
Mean		Maturity ⇒ SAS-SV	-0.378	0.063	-0.502	-0.254	-0.378	< .001
Mean		Agreeableness ⇒ SAS-SV	0.145	0.073	0.001	0.288	0.145	0.048
Mean		Conscientiousness ⇒ SAS-SV	-0.139	0.082	-0.299	0.021	-0.139	0.089
Mean		Self-actualization ⇒ SAS-SV	-0.088	0.084	-0.252	0.076	-0.088	0.292
Mean	Total	Extraversion ⇒ SAS-SV	-0.07	0.077	-0.221	0.08	-0.07	0.359
Mean		Maturity ⇒ SAS-SV	-0.401	0.065	-0.528	-0.275	-0.401	< .001
Mean		Agreeableness ⇒ SAS-SV	0.115	0.075	-0.032	0.262	0.115	0.124
Mean		Conscientiousness ⇒ SAS-SV	-0.14	0.084	-0.305	0.024	-0.14	0.095
Mean		Self-actualization ⇒ SAS-SV	-0.028	0.084	-0.193	0.136	-0.028	0.737
Mean+1·SD	Indirect	Extraversion ⇒ Professional status ⇒ SAS-SV	-0.032	0.025	-0.081	0.016	-0.032	0.19
Mean+1·SD		Maturity ⇒ Professional status ⇒ SAS-SV	-0.045	0.025	-0.094	0.004	-0.045	0.07
Mean+1·SD		Agreeableness ⇒ Professional status ⇒ SAS-SV	-0.017	0.026	-0.068	0.033	-0.017	0.506
Mean+1·SD		Conscientiousness ⇒ Professional status ⇒ SAS-SV	-0.01	0.026	-0.061	0.041	-0.01	0.701
Mean+1·SD		Self-actualization ⇒ Professional status ⇒ SAS-SV	0.04	0.028	-0.014	0.095	0.04	0.148
Mean+1·SD	Component	Extraversion ⇒ Professional status	-0.15	0.105	-0.355	0.056	-0.15	0.153
Mean+1·SD		Professional status ⇒ SAS-SV	0.216	0.066	0.087	0.346	0.216	0.001
Mean+1·SD		Maturity ⇒ Professional status	-0.208	0.096	-0.395	-0.021	-0.208	0.03
Mean+1·SD		Agreeableness ⇒ Professional status	-0.079	0.117	-0.309	0.15	-0.079	0.497
Mean+1·SD		Conscientiousness ⇒ Professional status	-0.046	0.12	-0.281	0.189	-0.046	0.699
Mean+1·SD		Self-actualization ⇒ Professional status	0.186	0.116	-0.04	0.413	0.186	0.107
Mean+1·SD	Direct	Extraversion ⇒ SAS-SV	0	0.078	-0.152	0.152	0	0.997
Mean+1·SD		Maturity ⇒ SAS-SV	-0.378	0.063	-0.502	-0.254	-0.378	< .001
Mean+1·SD		Agreeableness ⇒ SAS-SV	0.145	0.073	0.001	0.288	0.145	0.048
Mean+1·SD		Conscientiousness ⇒ SAS-SV	-0.139	0.082	-0.299	0.021	-0.139	0.089
Mean+1·SD		Self-actualization ⇒ SAS-SV	-0.088	0.084	-0.252	0.076	-0.088	0.292
Mean+1·SD	Total	Extraversion ⇒ SAS-SV	-0.07	0.077	-0.221	0.08	-0.07	0.359
Mean+1·SD		Maturity ⇒ SAS-SV	-0.401	0.065	-0.528	-0.275	-0.401	< .001
Mean+1·SD		Agreeableness ⇒ SAS-SV	0.115	0.075	-0.032	0.262	0.115	0.124
Mean+1·SD		Conscientiousness ⇒ SAS-SV	-0.14	0.084	-0.305	0.024	-0.14	0.095
Mean+1·SD		Self-actualization ⇒ SAS-SV	-0.028	0.084	-0.193	0.136	-0.028	0.737
Note. Confidence intervals computed with method: Standard (Delta method)
Note. Betas are completely standardized effect sizes

## Sheet: Perspective-taking
Conditional Mediation
Moderator levels					95% C.I. (a)
Perspective-taking	Type	Effect	Estimate	SE	Lower	Upper	β	p
Mean-1·SD	Indirect	Extraversion ⇒ Professional status ⇒ SAS-SV	-0.103	0.039	-0.179	-0.026	-0.103	0.009
Mean-1·SD		Maturity ⇒ Professional status ⇒ SAS-SV	0.008	0.022	-0.035	0.051	0.008	0.712
Mean-1·SD		Agreeableness ⇒ Professional status ⇒ SAS-SV	-0.032	0.025	-0.08	0.017	-0.032	0.198
Mean-1·SD		Conscientiousness ⇒ Professional status ⇒ SAS-SV	-0.005	0.029	-0.062	0.051	-0.005	0.854
Mean-1·SD		Self-actualization ⇒ Professional status ⇒ SAS-SV	0.052	0.028	-0.003	0.108	0.052	0.066
Mean-1·SD	Component	Extraversion ⇒ Professional status	-0.473	0.112	-0.693	-0.253	-0.473	< .001
Mean-1·SD		Professional status ⇒ SAS-SV	0.217	0.065	0.09	0.344	0.217	< .001
Mean-1·SD		Maturity ⇒ Professional status	0.037	0.1	-0.159	0.233	0.037	0.71
Mean-1·SD		Agreeableness ⇒ Professional status	-0.146	0.105	-0.352	0.059	-0.146	0.163
Mean-1·SD		Conscientiousness ⇒ Professional status	-0.024	0.132	-0.283	0.235	-0.024	0.854
Mean-1·SD		Self-actualization ⇒ Professional status	0.241	0.109	0.027	0.455	0.241	0.028
Mean-1·SD	Direct	Extraversion ⇒ SAS-SV	-0.01	0.077	-0.161	0.141	-0.01	0.902
Mean-1·SD		Maturity ⇒ SAS-SV	-0.373	0.063	-0.495	-0.25	-0.373	< .001
Mean-1·SD		Agreeableness ⇒ SAS-SV	0.112	0.076	-0.036	0.26	0.112	0.139
Mean-1·SD		Conscientiousness ⇒ SAS-SV	-0.144	0.081	-0.302	0.015	-0.144	0.077
Mean-1·SD		Self-actualization ⇒ SAS-SV	-0.082	0.081	-0.241	0.077	-0.082	0.311
Mean-1·SD	Total	Extraversion ⇒ SAS-SV	-0.087	0.076	-0.235	0.062	-0.087	0.251
Mean-1·SD		Maturity ⇒ SAS-SV	-0.401	0.064	-0.526	-0.276	-0.401	< .001
Mean-1·SD		Agreeableness ⇒ SAS-SV	0.079	0.077	-0.073	0.23	0.079	0.307
Mean-1·SD		Conscientiousness ⇒ SAS-SV	-0.147	0.083	-0.311	0.017	-0.147	0.078
Mean-1·SD		Self-actualization ⇒ SAS-SV	-0.032	0.082	-0.192	0.129	-0.032	0.7
Mean	Indirect	Extraversion ⇒ Professional status ⇒ SAS-SV	-0.081	0.03	-0.139	-0.023	-0.081	0.006
Mean		Maturity ⇒ Professional status ⇒ SAS-SV	-0.023	0.016	-0.055	0.008	-0.023	0.148
Mean		Agreeableness ⇒ Professional status ⇒ SAS-SV	-0.032	0.02	-0.072	0.007	-0.032	0.105
Mean		Conscientiousness ⇒ Professional status ⇒ SAS-SV	-0.002	0.019	-0.039	0.036	-0.002	0.926
Mean		Self-actualization ⇒ Professional status ⇒ SAS-SV	0.048	0.024	0.002	0.094	0.048	0.041
Mean	Component	Extraversion ⇒ Professional status	-0.373	0.08	-0.529	-0.217	-0.373	< .001
Mean		Professional status ⇒ SAS-SV	0.217	0.065	0.09	0.344	0.217	< .001
Mean		Maturity ⇒ Professional status	-0.107	0.067	-0.238	0.024	-0.107	0.109
Mean		Agreeableness ⇒ Professional status	-0.15	0.081	-0.308	0.009	-0.15	0.064
Mean		Conscientiousness ⇒ Professional status	-0.008	0.088	-0.18	0.164	-0.008	0.926
Mean		Self-actualization ⇒ Professional status	0.222	0.086	0.054	0.391	0.222	0.01
Mean	Direct	Extraversion ⇒ SAS-SV	-0.01	0.077	-0.161	0.141	-0.01	0.902
Mean		Maturity ⇒ SAS-SV	-0.373	0.063	-0.495	-0.25	-0.373	< .001
Mean		Agreeableness ⇒ SAS-SV	0.112	0.076	-0.036	0.26	0.112	0.139
Mean		Conscientiousness ⇒ SAS-SV	-0.144	0.081	-0.302	0.015	-0.144	0.077
Mean		Self-actualization ⇒ SAS-SV	-0.082	0.081	-0.241	0.077	-0.082	0.311
Mean	Total	Extraversion ⇒ SAS-SV	-0.087	0.076	-0.235	0.062	-0.087	0.251
Mean		Maturity ⇒ SAS-SV	-0.401	0.064	-0.526	-0.276	-0.401	< .001
Mean		Agreeableness ⇒ SAS-SV	0.079	0.077	-0.073	0.23	0.079	0.307
Mean		Conscientiousness ⇒ SAS-SV	-0.147	0.083	-0.311	0.017	-0.147	0.078
Mean		Self-actualization ⇒ SAS-SV	-0.032	0.082	-0.192	0.129	-0.032	0.7
Mean+1·SD	Indirect	Extraversion ⇒ Professional status ⇒ SAS-SV	-0.059	0.028	-0.114	-0.004	-0.059	0.035
Mean+1·SD		Maturity ⇒ Professional status ⇒ SAS-SV	-0.055	0.025	-0.103	-0.006	-0.055	0.029
Mean+1·SD		Agreeableness ⇒ Professional status ⇒ SAS-SV	-0.033	0.028	-0.087	0.021	-0.033	0.227
Mean+1·SD		Conscientiousness ⇒ Professional status ⇒ SAS-SV	0.002	0.025	-0.047	0.051	0.002	0.943
Mean+1·SD		Self-actualization ⇒ Professional status ⇒ SAS-SV	0.044	0.03	-0.015	0.103	0.044	0.142
Mean+1·SD	Component	Extraversion ⇒ Professional status	-0.273	0.101	-0.471	-0.075	-0.273	0.007
Mean+1·SD		Professional status ⇒ SAS-SV	0.217	0.065	0.09	0.344	0.217	< .001
Mean+1·SD		Maturity ⇒ Professional status	-0.251	0.087	-0.423	-0.08	-0.251	0.004
Mean+1·SD		Agreeableness ⇒ Professional status	-0.153	0.118	-0.385	0.079	-0.153	0.195
Mean+1·SD		Conscientiousness ⇒ Professional status	0.008	0.115	-0.218	0.234	0.008	0.943
Mean+1·SD		Self-actualization ⇒ Professional status	0.204	0.125	-0.041	0.449	0.204	0.102
Mean+1·SD	Direct	Extraversion ⇒ SAS-SV	-0.01	0.077	-0.161	0.141	-0.01	0.902
Mean+1·SD		Maturity ⇒ SAS-SV	-0.373	0.063	-0.495	-0.25	-0.373	< .001
Mean+1·SD		Agreeableness ⇒ SAS-SV	0.112	0.076	-0.036	0.26	0.112	0.139
Mean+1·SD		Conscientiousness ⇒ SAS-SV	-0.144	0.081	-0.302	0.015	-0.144	0.077
Mean+1·SD		Self-actualization ⇒ SAS-SV	-0.082	0.081	-0.241	0.077	-0.082	0.311
Mean+1·SD	Total	Extraversion ⇒ SAS-SV	-0.087	0.076	-0.235	0.062	-0.087	0.251
Mean+1·SD		Maturity ⇒ SAS-SV	-0.401	0.064	-0.526	-0.276	-0.401	< .001
Mean+1·SD		Agreeableness ⇒ SAS-SV	0.079	0.077	-0.073	0.23	0.079	0.307
Mean+1·SD		Conscientiousness ⇒ SAS-SV	-0.147	0.083	-0.311	0.017	-0.147	0.078
Mean+1·SD		Self-actualization ⇒ SAS-SV	-0.032	0.082	-0.192	0.129	-0.032	0.7
Note. Confidence intervals computed with method: Standard (Delta method)
Note. Betas are completely standardized effect sizes
